# Supplementary material for: An Electrochemical Dopamine Assay with Cobalt Oxide Palatinose Carbon Dots
Source: Molecules. 2025 Jan 19;30(2):413. doi: 10.3390/molecules30020413 (PMC11767566; doi:10.3390/molecules30020413)
Supplement: Supplementary file 1 [file molecules-30-00413-s001.zip]

Archive with 1 entries (1 files):
- molecules-3327609-supplementary.pdf
